# Supplementary material for: GCAS: An Integrated R Package and Shiny App for Comprehensive Cancer Data Analysis
Source: Biomolecules. 2026 Jun 2;16(6):823. doi: 10.3390/biom16060823 (PMC13296616; doi:10.3390/biom16060823)
Supplement: Supplementary file 1 [file biomolecules-16-00823-s001.zip]

Archive with 1 entries (1 files):
- biomolecules-4292919-supplementary.pdf
